# Supplementary material for: A Caenorhabditis elegans model for ether lipid biosynthesis and function
Source: J Lipid Res. 2016 Feb;57(2):265–75. doi: 10.1194/jlr.M064808 (PMC4727422; doi:10.1194/jlr.M064808)
Supplement: Supplemental Data [file 10.1194_M064808_jlr.M064808-8.xlsx]

## Sheet: Table EV3
	Table S7. PE profiling in C. elegans strains
			Mean					Standard Deviation
			N2	wa2	wa3	wa20	wa28	N2	wa2	wa3	wa20	wa28
	Fig S2	16:0_16:0	0.41	0.188	0.156	0.175	0.149	0.071	0.025	0.029	0.012	0.007
		16:0_18:0	0.211	0.285	0.272	0.26	0.269	0.02	0.043	0.129	0.083	0.006
		16:0_18:1	2.12	1.395	1.408	1.516	1.471	0.173	0.242	0.146	0.162	0.172
		16:0_18:2	3.283	3.071	2.861	3.256	2.61	0.549	0.46	0.63	0.775	0.663
		16:0_18:3	1.269	0.993	0.878	0.83	0.901	0.131	0.219	0.265	0.089	0.144
		16:0_20:0	0.018	0.037	0.021	0.025	0.022	0.008	0.009	0.011	0.004	0.008
		16:0_20:3	0.753	0.78	0.684	0.697	0.73	0.278	0.053	0.028	0.141	0.175
		16:0_20:4	0.938	0.753	0.488	0.569	0.551	0.268	0.108	0.047	0.147	0.175
		16:0_20:5	1.893	1.216	0.695	0.845	0.8	0.353	0.175	0.129	0.132	0.217
		16:1_16:0	0.624	0.376	0.239	0.321	0.298	0.116	0.092	0.067	0.066	0.085
		16:1_16:1	0.065	0.021	0.008	0.011	0.015	0.034	0.008	0.005	0.003	0.009
		16:1_18:0	0.354	0.617	0.663	0.702	0.719	0.034	0.087	0.029	0.038	0.077
		16:1_18:1	0.368	0.195	0.128	0.165	0.148	0.054	0.021	0.021	0.037	0.046
		16:1_18:2	0.064	0.089	0.028	0.055	0.044	0.052	0.038	0.008	0.015	0.026
		16:1_18:3	0.027	0.018	0.009	0.009	0.003	0.006	0.017	0.002	0.004	0.003
		16:1_20:0	0.037	0.066	0.049	0.061	0.056	0.006	0.001	0.011	0.015	0.007
		16:1_20:3	0.039	0.022	0.01	0.016	0.014	0.007	0.003	0.001	0.005	0.005
		16:1_20:4	0.035	0.017	0.011	0.014	0.009	0.006	0.003	0.004	0.005	0.003
		18:0_18:0	0.096	0.583	0.481	0.529	0.525	0.042	0.121	0.151	0.089	0.148
		18:0_20:3	1.139	4.119	6.254	5.179	6.743	0.534	0.748	0.695	1.308	1.313
		18:0_20:4	1.185	3.408	4.373	4.081	4.624	0.448	0.525	0.467	0.871	0.56
		18:0_20:5	2.215	4.389	5.78	5.081	5.748	0.36	0.434	0.838	0.375	0.963
		18:1_18:0	3.122	7.671	8.353	8.765	8.181	0.764	0.849	0.423	0.306	0.867
		18:1_18:1	4.868	3.115	2.633	3.036	2.601	0.303	0.223	0.544	0.342	0.348
		18:1_20:0	0.444	1.124	0.686	0.918	0.776	0.15	0.274	0.194	0.236	0.206
		18:1_20:3	0.621	0.441	0.484	0.442	0.533	0.212	0.087	0.11	0.152	0.064
		18:1_20:4	0.689	0.545	0.408	0.438	0.445	0.176	0.02	0.098	0.126	0.054
		18:1_20:5	1.517	0.664	0.416	0.459	0.427	0.486	0.081	0.109	0.097	0.168
		18:2_18:0	2.646	7.354	9.371	9.114	8.316	0.06	0.986	0.859	1.927	0.458
		18:2_18:1	2.679	2.371	1.614	1.987	1.532	0.72	0.465	0.27	0.299	0.555
		18:2_18:2	0.489	0.585	0.312	0.422	0.307	0.293	0.223	0.082	0.144	0.112
		18:2_20:0	0.39	1.511	1.233	1.618	1.153	0.067	0.463	0.259	0.529	0.473
		18:2_20:3	0.124	0.178	0.143	0.144	0.136	0.021	0.024	0.01	0.014	0.028
		18:2_20:4	0.17	0.183	0.114	0.12	0.095	0.076	0.036	0.014	0.004	0.032
		18:2_20:5	0.23	0.141	0.082	0.091	0.079	0.132	0.029	0.014	0.017	0.032
		18:3_18:0	0.876	2.328	3.065	2.593	3.162	0.235	0.194	0.064	0.375	0.449
		18:3_18:1	0.784	0.626	0.422	0.444	0.468	0.122	0.089	0.088	0.125	0.085
		18:3_18:2	0.154	0.142	0.078	0.092	0.074	0.059	0.047	0.015	0.02	0.023
		18:3_20:0	0.033	0.191	0.272	0.175	0.22	0.055	0.086	0.013	0.152	0.099
		18:3_20:3	0.055	0.068	0.047	0.052	0.048	0.025	0.008	0.013	0.024	0.015
		18:3_20:4	0.05	0.043	0.03	0.029	0.022	0.01	0.006	0.008	0.011	0.015
		18:3_20:5	0.075	0.039	0.024	0.023	0.022	0.036	0.01	0.002	0.004	0.007
		20:3_20:0	0.198	0.929	0.862	0.865	0.892	0.021	0.109	0.142	0.148	0.08
		20:3_20:3	0.073	0.102	0.099	0.089	0.098	0.035	0.025	0.015	0.037	0.017
		20:4_20:0	0.145	0.505	0.465	0.525	0.482	0.021	0.013	0.051	0.037	0.038
		20:4_20:3	0.067	0.088	0.066	0.064	0.06	0.014	0.011	0.005	0.027	0.02
		20:4_20:4	0.04	0.039	0.036	0.03	0.027	0.024	0.015	0.007	0.008	0.011
		20:5_20:0	0.164	0.286	0.441	0.419	0.341	0.024	0.236	0.043	0.079	0.179
		20:5_20:3	0.096	0.079	0.047	0.051	0.048	0.033	0.006	0.005	0.012	0.018
		20:5_20:4	0.103	0.072	0.035	0.046	0.041	0.039	0.004	0.009	0.018	0.012
		20:5_20:5	0.071	0.045	0.022	0.008	0.013	0.031	0.002	0.023	0.012	0.011
	Fig S3	15:0_16:0	0.566	0.414	0.306	0.349	0.275	0.046	0.13	0.068	0.074	0.058
		15:0_16:1	0.163	0.087	0.046	0.067	0.044	0.067	0.042	0.006	0.026	0.017
		15:0_18:0	0.365	0.6	0.664	0.598	0.562	0.018	0.029	0.085	0.045	0.039
		15:0_18:1	0.746	0.551	0.432	0.521	0.392	0.172	0.077	0.059	0.108	0.108
		15:0_18:2	0.888	0.851	0.564	0.66	0.482	0.458	0.384	0.143	0.222	0.182
		15:0_18:3	0.225	0.157	0.145	0.113	0.106	0.064	0.167	0.023	0.013	0.01
		15:0_20:3	0.194	0.208	0.129	0.149	0.147	0.017	0.048	0.017	0.043	0.029
		15:0_20:4	0.209	0.181	0.098	0.127	0.1	0.035	0.053	0.013	0.04	0.033
		15:0_20:5	0.105	0.094	0.023	0.031	0.025	0.086	0.035	0.017	0.029	0.022
		15:1_16:0	0.024	0.022	0.018	0.017	0.014	0.003	0.018	0.002	0.005	0.007
		15:1_16:1	0.02	0.006	0.002	0.001	0.002	0.024	0.007	0.003	0.002	0.003
		15:1_18:0	0.031	0.099	0.096	0.104	0.125	0.007	0.023	0.016	0.022	0.035
		15:1_18:1	0.085	0.076	0.044	0.051	0.052	0.032	0.022	0.013	0.007	0.015
		15:1_18:2	0.1	0.1	0.048	0.042	0.046	0.092	0.042	0.022	0.028	0.037
		15:1_18:3	0.005	0.007	0.005	0.006	0	0.008	0.011	0.004	0.009	0
		15:1_20:3	0.028	0.021	0.012	0.01	0.011	0.003	0.009	0.005	0.006	0.007
		15:1_20:4	0.033	0.017	0.009	0.01	0.012	0.015	0.007	0	0.001	0.003
		15:1_20:5	0.01	0.007	0.001	0.003	0.003	0.01	0.004	0.001	0.002	0.003
		16:0_17:0	0.549	0.302	0.288	0.301	0.292	0.005	0.019	0.05	0.031	0.025
		16:0_17:1	3.186	2.285	2.05	2.21	1.899	0.481	0.276	0.541	0.353	0.139
		16:0_19:1	1.185	0.549	0.79	0.782	0.964	0.399	0.334	0.096	0.082	0.223
		16:1_17:0	0.253	0.027	0.032	0.038	0.04	0.013	0.032	0.027	0.028	0.036
		16:1_17:1	0.414	0.208	0.111	0.138	0.111	0.112	0.075	0.032	0.036	0.029
		16:1_19:0	0.007	0.02	0.023	0.018	0.023	0.004	0.004	0.006	0.002	0.003
		16:1_19:1	0.304	0.13	0.127	0.122	0.141	0.045	0.023	0.011	0.018	0.021
		17:0_18:0	0.279	0.306	0.39	0.408	0.458	0.187	0.241	0.084	0.04	0.037
		17:0_18:1	2.39	1.623	1.661	1.753	1.978	0.216	0.1	0.179	0.104	0.291
		17:0_18:2	2.531	2.544	2.116	2.437	2.204	0.698	0.553	0.16	0.703	0.424
		17:0_18:3	0.736	0.742	0.609	0.597	0.661	0.043	0.093	0.088	0.068	0.066
		17:0_20:3	0.767	0.981	1.056	0.969	1.042	0.164	0.065	0.026	0.193	0.168
		17:0_20:4	1.03	0.988	0.844	0.893	0.845	0.148	0.055	0.06	0.101	0.161
		17:0_20:5	1.973	1.613	1.199	1.325	1.244	0.244	0.168	0.139	0.165	0.339
		17:1_18:0	3.05	6.303	8.516	7.516	8.907	0.827	0.963	1.132	0.677	1.929
		17:1_18:1	3.15	1.943	1.58	1.69	1.612	0.283	0.152	0.057	0.25	0.086
		17:1_18:2	1.178	1.22	0.703	0.839	0.594	0.427	0.376	0.114	0.286	0.203
		17:1_18:3	0.443	0.379	0.215	0.234	0.207	0.071	0.131	0.027	0.075	0.047
		17:1_20:3	0.426	0.391	0.296	0.306	0.246	0.103	0.061	0.024	0.08	0.06
		17:1_20:4	0.59	0.444	0.238	0.301	0.223	0.107	0.086	0.014	0.082	0.078
		17:1_20:5	0.31	0.184	0.103	0.112	0.093	0.092	0.044	0.019	0.025	0.035
		18:0_19:1	2.099	6.562	6.724	6.662	6.991	0.342	0.499	0.741	0.568	1.198
		18:1_19:0	0.189	0.375	0.351	0.329	0.35	0.023	0.038	0.07	0.038	0.068
		18:1_19:1	4.523	3.055	3.173	3.036	3.063	0.925	0.34	0.324	0.201	0.29
		18:2_19:0	0.052	0.489	0.477	0.458	0.367	0.085	0.123	0.036	0.15	0.101
		18:2_19:1	2.147	2.098	1.979	1.945	1.596	0.367	0.329	0.155	0.444	0.265
		18:3_19:0	0.017	0.081	0.095	0.074	0.111	0.027	0.017	0.032	0.032	0.038
		18:3_19:1	0.626	0.469	0.519	0.462	0.496	0.103	0.239	0.022	0.124	0.057
		19:0_20:3	0.08	0.361	0.41	0.334	0.416	0.051	0.021	0.031	0.076	0.018
		19:0_20:4	0.094	0.192	0.259	0.191	0.272	0.041	0.019	0.015	0.07	0.042
		19:0_20:5	0.136	0.254	0.274	0.188	0.269	0.086	0.021	0.019	0.114	0.068
		19:1_20:3	1.1	0.968	1.198	0.958	1.204	0.462	0.218	0.122	0.313	0.242
		19:1_20:4	0.981	0.706	0.777	0.665	0.775	0.317	0.117	0.036	0.153	0.079
		19:1_20:5	0.855	0.695	0.559	0.512	0.597	0.148	0.058	0.062	0.089	0.083
	Fig. 2A	O-18:0/18:1	7.059	0.497	0.056	0.159	0.049	0.735	0.09	0.008	0.015	0.005
		O-18:0/18:2	3.518	0.183	0.029	0.074	0.017	0.294	0.043	0.003	0.028	0.017
		O-18:0/20:3	0.873	0.094	0.007	0.039	0.008	0.26	0.01	0.006	0.008	0.004
		O-18:0/20:4	0.357	0.019	0.003	0.007	0.002	0.093	0.002	0.001	0.007	0.001
	Fig. 2B	O-16:0/18:1	0.144	0.004	0.002	0.005	0.003	0.016	0.001	0.003	0.004	0.004
		O-16:0/18:2	0.046	0.002	0.003	0.001	0.004	0.015	0.001	0.001	0.001	0.003
		O-16:0/20:3	0.012	0	0.001	0.001	0.001	0.005	0	0.001	0.001	0.001
		O-18:0/16:0	0.142	0.009	0.002	0.001	0.002	0.023	0.005	0.002	0	0.002
		O-18:0/16:1	0.234	0.009	0.001	0.004	0.001	0.043	0.002	0.001	0.002	0.001
		O-18:0/18:0	0.037	0.013	0.004	0.006	0.003	0.014	0.001	0.004	0.002	0.001
		O-18:0/18:3	0.173	0.004	0.002	0.003	0.001	0.014	0.006	0.002	0.001	0.001
		O-18:0/20:5	0.104	0.011	0	0.005	0.002	0.01	0.004	0.001	0.002	0.003
		O-20:0/18:1	0.06	0.01	0.002	0.001	0.002	0.031	0.004	0.001	0	0.001
		O-20:0/18:2	0.025	0.002	0.004	0.004	0.002	0.015	0.003	0.003	0.005	0.001
		O-20:0/20:3	0.005	0.003	0.002	0.002	0.002	0.005	0.001	0.002	0.001	0.002
	Fig. 2C	P-18:0/18:1	3.549	1.008	0.069	0.262	0.086	1.741	0.645	0.036	0.039	0.064
		P-18:0/18:2	1.225	0.234	0.02	0.065	0.016	0.749	0.166	0.011	0.016	0.013
		P-18:0/18:3	0.113	0.02	0	0.005	0	0.05	0.012	0	0.003	0
		P-18:0/20:3	0.878	0.32	0.022	0.098	0.022	0.345	0.175	0.001	0.029	0.011
		P-18:0/20:4	0.914	0.238	0.02	0.075	0.021	0.358	0.125	0.008	0.02	0.013
		P-18:0/20:5	0.822	0.226	0.015	0.064	0.022	0.425	0.12	0.005	0.01	0.011
	Fig. 2D	P-18:1/18:1	0.107	0.004	0	0	0	0.056	0.002	0	0	0
		P-18:1/20:3	0.017	0	0	0	0	0.012	0	0	0	0
		P-18:1/20:4	0.013	0	0	0	0	0.008	0	0	0	0
		P-18:1/20:5	0.013	0	0	0	0	0.009	0	0	0	0
