# Supplementary material for: A Caenorhabditis elegans model for ether lipid biosynthesis and function
Source: J Lipid Res. 2016 Feb;57(2):265–75. doi: 10.1194/jlr.M064808 (PMC4727422; doi:10.1194/jlr.M064808)
Supplement: Supplemental Data [file 10.1194_M064808_jlr.M064808-9.xlsx]

## Sheet: Sheet1
Table S8. Fatty Acid Composition of isolated Lipids Classes
	14:0	15iso	16:0	17iso	16:1	18:0DMA	17D	18:0	18:1n-9	18:1n-7	18:2	19D	20:0-18:3	20:3	20:4	20:4n-3	20:5
Total lipids
N2	0.00868286	0.0334238	0.0352045	0.0374018	0.0132983	0.024304	0.207855	0.0470679	0.0393952	0.10514	0.0464272	0.174996	0.0157574	0.0351822	0.0151018	0.0384918	0.12227
N2 (SD)	0.000161371	0.00171554	0.00228139	0.00103921	0.00143586	0.00568201	0.00747927	0.0038107	0.000800553	0.00512683	0.00204405	0.012364	0.000598951	0.00149363	0.000782005	0.000485731	0.0252284
fard-1(wa2)	0.00922346	0.0284204	0.0371896	0.0326757	0.00583986	0.00458782	0.185167	0.126174	0.0334817	0.0696649	0.0407331	0.168181	0.021498	0.0429898	0.0200587	0.0340705	0.140044
fard-1(SD)	0.00110258	0.00182285	0.00190685	0.00443036	0.00063574	0.000770663	0.00639222	0.028997	0.00493138	0.00490479	0.009466	0.0019269	0.000791658	0.00235265	0.00240376	0.00251321	0.00739578
ads-1(wa3)	0.00974442	0.0283574	0.038569	0.0361453	0.00455565	0	0.163656	0.162407	0.0267739	0.0684404	0.0472149	0.147828	0.0342255	0.045857	0.0229916	0.0350323	0.128201
ads-1 (SD)	0.000912273	0.000933523	0.00357424	0.00190697	0.000383485	0	0.00789747	0.0043527	0.0014097	0.00904003	0.00367471	0.00674013	0.000214574	0.00129371	0.00136466	0.000889562	0.0018556
phosphatidylcholine (PC)
N2	0.00487114	0.0201917	0.0217067	0.018012	0.00743344	0.00112657	0.0840034	0.0261339	0.0213766	0.0855295	0.0623403	0.140798	0.0244176	0.046095	0.0306731	0.0695309	0.33576
N2 (SD)	0.0001674	0.00028093	0.00118404	0.0007956	0.000726521	0.000288254	0.00235789	0.000803826	0.000855859	0.00406787	0.00304122	0.00853772	0.00100256	0.00323892	0.00251688	0.00306395	0.00411354
fard-1(wa2)	0.00460195	0.0152914	0.0204885	0.0147827	0.00316837	0.000216839	0.07633	0.0681735	0.018386	0.061273	0.0432867	0.136219	0.0273247	0.053274	0.0452403	0.0604795	0.351464
fard-1(SD)	0.000708409	0.00147577	0.00281729	0.00125376	0.000535215	0.000375576	0.00900252	0.00615713	0.00135218	0.00567237	0.0114767	0.00556264	0.00184859	0.00317314	0.00508357	0.00696478	0.0118195
ads-1(wa3)	0.00410511	0.0205587	0.0266959	0.0127766	0.000310875	0	0.0602554	0.0694339	0.0165072	0.0576002	0.0453845	0.10219	0.0310281	0.0483884	0.0549317	0.0583964	0.391437
ads-1 (SD)	0.0020453	0.0034842	0.0033195	7.58955e-05	0.000538451	0	0.0030893	0.00224396	0.00083996	0.00795374	0.00344305	0.0046844	0.000972866	0.00222575	0.00207932	0.000273436	0.00503793
phosphatildylethanolamine (PE)
N2	0.00599681	0.0159725	0.064303	0.0610377	0.00825436	0.0706579	0.0758029	0.11435	0.023293	0.156856	0.0747766	0.106658	0.0184047	0.0387438	0.0149824	0.0396048	0.125972
N2 (SD)	0.000531068	0.00111873	0.00502896	0.00223971	0.00125	0.0340412	0.00624556	0.0177328	0.00135439	0.0120312	0.00433203	0.0135052	0.0015954	0.00384729	0.00251013	0.0031456	0.00945121
fard-1(wa2)	0.0049712	0.0103575	0.0499598	0.0382146	0.00542201	0.00873178	0.0828887	0.285476	0.0242887	0.0662539	0.0709323	0.109453	0.0298535	0.0495098	0.0158656	0.0345315	0.11329
fard-1(SD)	0.000556422	0.000863901	0.00109274	0.00383921	0.000467212	0.00640591	0.0143595	0.00854803	0.00275597	0.00531157	0.0162251	0.00616066	0.00148153	0.00280487	0.000765253	0.00268285	0.00160391
ads-1(wa3)	0.00434214	0.0118804	0.048198	0.0382806	0.00341536	0	0.072647	0.312141	0.0272642	0.063774	0.0824628	0.0855709	0.050598	0.0495434	0.0181629	0.0309498	0.100769
ads-1 (SD)	0.000713937	0.00101483	0.00762283	0.00180773	0.00090755	0	0.0039676	0.0134822	0.000265845	0.00933583	0.00481457	0.00329441	0.000477073	0.000674345	0.000535705	0.000668817	0.00476293
phosphtidylinsositol (PI)
N2	0.000883903	0.00739313	0.040316	0.0154822	0	0.00145068	0.0265996	0.224834	0.0222713	0.0975561	0.0249522	0.138696	0.00265483	0.0165704	0.0175656	0.0186848	0.34409
N2 (SD)	0.000873646	0.000438313	0.00633484	0.000898996	0	0.00251265	0.00135649	0.0029852	0.00786486	0.00295495	0.000460632	0.00906363	0.00258146	0.000783157	0.00288181	0.000646196	0.0137794
fard-1(wa2)	0	0.00710088	0.02655	0.0111318	0	0	0.0278226	0.33693	0.0129375	0.0528914	0.022018	0.108333	0.00627259	0.019256	0.0242873	0.0180641	0.326406
fard-1(SD)	0	0.000972746	0.00795662	0.00114583	0	0	0.0028233	0.00987357	0.000410386	0.00548357	0.00621019	0.00135864	0.000272529	0.000776635	0.00168306	0.00279811	0.0117266
ads-1(wa3)	0	0.00467275	0.0588214	0.00819077	0	0	0.0262704	0.332963	0.012575	0.051413	0.0254315	0.0739775	0.00608003	0.0290971	0.0295076	0.0378381	0.303162
ads-1 (SD)	0	0.00809344	0.0173058	0.00404236	0	0	0.00403311	0.0404994	0.0062282	0.00561485	0.00258281	0.0090997	0.00569954	0.00101062	0.00271047	0.00321919	0.0230458
phosphatidylserine (PS)
N2	0.00133	0.00472749	0.0516954	0.034866	0.000405161	0.00360248	0.035288	0.199727	0.0320861	0.0892287	0.0344112	0.0579207	0.0118269	0.0773951	0.035023	0.0516465	0.27882
N2 (SD)	0.00230364	0.00248784	0.0154992	0.0068583	0.000701759	0.00319691	0.00189568	0.0330059	0.0122342	0.0547739	0.013632	0.00646455	0.00520365	0.00740958	0.0046991	0.00055046	0.00975498
fard-1(wa2)	0	0.00383875	0.0249986	0.0154276	0	0	0.0296827	0.342716	0.0172517	0.0419255	0.0202274	0.0670477	0.00868749	0.0531151	0.0379377	0.0287753	0.308369
fard-1(SD)	0	0.00274327	0.00709943	0.0031518	0	0	0.00831421	0.0412798	0.0036053	0.0137434	0.00784839	0.0356906	0.0100371	0.0286	0.0144264	0.0110613	0.0388497
ads-1(wa3)	0	0	0.0685082	0.00993409	0	0	0.0126518	0.350574	0.012209	0.0107343	0.00925537	0.0118995	0.0676371	0.0699577	0.0535716	0.0570389	0.266029
ads-1 (SD)	0	0	0.0258832	0.00945296	0	0	0.0125811	0.0106698	0.0105933	0.00982681	0.00833974	0.0127237	0.00284438	0.00111326	0.00548349	0.0128194	0.021717
triacylglycerols (TAG)
N2	0.0145282	0.0494248	0.0376228	0.0412531	0.0204482	0.00172026	0.329562	0.0234485	0.0589973	0.094536	0.0305854	0.225779	0.0114551	0.0191865	0.00456886	0.00908723	0.027797
N2 (SD)	0.000391173	0.000327356	0.000472206	0.00100434	0.00218777	0.00245895	0.00590632	0.000790042	0.00158621	0.00280073	0.00124711	0.00681469	0.000962283	0.00286159	0.000340753	0.00131909	0.0040299
fard-1(wa2)	0.0163385	0.0465813	0.0442234	0.0419237	0.0091772	0.00187638	0.29632	0.09191	0.0338554	0.0712851	0.0282084	0.222893	0.0166532	0.0241128	0.00699431	0.0108455	0.0368015
fard-1(SD)	0.00198833	0.00105309	0.00400188	0.00467281	0.000814152	0.00194194	0.00250915	0.00615832	0.000377129	0.00745991	0.00405064	0.00738723	0.000562719	0.00373156	0.000167409	0.00205388	0.00354688
ads-1(wa3)	0.0198249	0.0488611	0.0527073	0.0461556	0.00688758	0	0.276429	0.11375	0.0328045	0.0756695	0.0358864	0.175614	0.0287749	0.0257686	0.00957876	0.0121799	0.0391082
ads-1 (SD)	0.000925007	0.00167198	0.00134835	0.00517864	0.000984377	0	0.00850773	0.00622722	0.000489433	0.0143876	0.00497995	0.0425613	0.00165819	0.00103396	0.000759547	0.000286465	0.0016319
abbreviations	fatty acid nomenclature x:y(n-z) x= # of carbons, y= # of double bonds, n-z = location of terminal double bonds, z carbons from the methyl end
	15:iso	13-methyltetradecanoic acid
	17:iso	15-methylhexanoic acid
	17D	cis-9,10-methylenehexadecanoic acid
	DMA	dimethylacetal
	19D	cis-11,12-methylene octadecanoic acid
	20:0-18:3	sum of 20:0 and 18:3(n-6), peaks which did not resolve on our GC column
